# Supplementary material for: Differentiating between spinal schwannomas and meningiomas using MRI: A focus on cystic change
Source: PLoS One. 2020 May 29;15(5):e0233623. doi: 10.1371/journal.pone.0233623 (PMC7259580; doi:10.1371/journal.pone.0233623)
Supplement: S1 Data — (XLSX) [file pone.0233623.s001.xlsx]

## Sheet: R1+R2
Pt no.	age	Sex	Size	Level	Cyst_R1	Cyst_R2	Tail_R1	Tail_R2	For_R1	For_R2	Patho
1	63	1	32	2	1	1	0	0	0	0	1		Size	mm
2	42	1	16	2	1	1	0	0	0	0	2
3	28	2	21	1	1	1	0	0	0	0	1		Cyst = Cystic change
4	35	1	31	1	1	1	0	0	1	1	1		Tail = Tail sign
5	26	2	17	3	1	1	0	0	0	0	1		For = Foraminal extension
6	51	2	21	1	1	1	0	0	0	0	1		1=present, 0=absent
7	69	2	26	3	1	1	0	0	0	0	1
8	44	1	11	1	1	1	0	0	1	1	1		Sex
9	65	1	18	2	0	0	0	0	0	0	2		1=female, 2=male
10	56	1	15	3	1	1	0	0	0	0	1
11	52	2	9	3	1	1	0	0	0	0	1		Level
12	48	1	46	2	1	1	0	0	0	0	1		1=cervical, 2=thoracic, 3=lumbar, 4=sacral
13	57	1	32	3	1	1	0	0	1	1	1
14	49	2	27	2	1	1	0	0	0	0	1		Pathology
15	52	1	15	2	0	0	1	1	0	0	2		1=schwannoma, 2=meningioma
16	80	1	16	2	1	1	0	0	0	0	2
17	54	1	87	2	0	0	1	1	0	0	2
18	57	1	21	1	1	1	0	0	0	0	1
19	41	1	56	3	1	1	0	0	0	0	1
20	40	2	17	3	1	1	0	0	0	0	1
21	50	2	28	3	1	1	0	0	0	0	1
22	50	2	19	3	1	1	0	0	0	0	1
23	65	1	13	3	1	1	0	0	0	0	1
24	50	2	18	2	1	1	0	0	0	0	1
25	27	2	28	3	1	1	0	0	0	0	1
26	62	1	19	1	0	0	1	1	0	0	2
27	56	1	14	1	0	0	0	0	0	0	2
28	42	1	22	2	1	1	0	0	0	0	1
29	57	1	12	2	0	0	1	1	0	0	2
30	59	2	11	3	1	1	0	0	0	0	1
31	34	2	24	3	1	1	0	0	0	0	1
32	68	1	20	2	0	0	1	1	0	0	2
33	63	1	25	2	1	1	0	0	0	0	1
34	74	1	13	2	0	0	1	1	0	0	2
35	62	1	17	1	1	0	0	0	0	0	2
36	54	1	56	2	1	1	0	0	0	0	1
37	63	1	20	2	1	1	1	1	0	0	2
38	54	2	25	3	1	1	0	0	0	0	1
39	64	2	20	1	0	0	1	1	0	0	2
40	51	2	18	1	1	1	1	1	0	0	2
41	59	2	20	3	1	1	0	0	0	0	1
42	58	1	31	3	1	1	0	0	0	0	1
43	53	1	21	2	0	1	1	1	0	0	2
44	61	1	16	2	0	0	1	1	0	0	2
45	64	1	16	2	1	1	1	1	0	0	2
46	56	1	17	3	1	1	0	0	0	0	1
47	46	1	25	2	0	0	1	1	0	0	2
48	58	1	21	2	1	1	1	1	0	0	1
49	76	1	23	2	1	1	0	0	0	0	1
50	45	1	32	3	1	1	0	0	0	0	1
51	45	2	30	2	1	1	0	0	0	0	1
52	62	1	15	2	0	0	0	0	0	0	2
53	59	1	13	2	0	0	0	0	0	0	2
54	53	1	42	2	0	0	0	0	0	0	2
55	42	2	33	2	1	1	0	0	0	0	1
56	49	2	16	3	1	1	0	0	0	0	1
57	58	1	6	3	0	0	0	0	0	0	1
58	54	1	19	2	1	1	0	0	0	0	1
59	61	1	11	1	1	1	1	1	0	0	2
60	55	2	34	2	1	1	0	0	1	1	1
61	68	2	20	2	0	0	1	1	0	0	2
62	59	1	14	2	0	0	1	0	0	0	2
63	50	1	22	3	1	1	0	0	0	0	1
64	68	2	21	2	0	0	1	1	0	0	2
65	42	2	28	2	1	1	0	0	0	0	1
66	65	1	20	3	1	1	0	0	0	0	1
67	59	1	19	3	0	0	1	1	0	0	2
68	14	1	52	2	1	1	0	0	1	1	1
69	58	2	21	3	1	1	0	0	0	0	1
70	29	2	30	3	1	1	0	0	0	0	1
71	54	2	27	1	1	1	0	0	1	1	1
72	19	2	56	1	1	1	0	0	1	1	1
73	65	1	27	2	1	1	0	0	0	0	1
74	61	2	46	1	1	1	0	0	1	1	1
75	47	1	12	3	1	1	0	0	0	0	1
76	14	2	66	1	1	1	0	0	1	1	1
77	40	2	38	1	1	1	0	0	1	1	1
78	49	1	16	2	0	0	1	1	0	0	2
79	71	2	30	1	1	1	0	0	1	1	1
80	27	1	43	4	1	1	0	0	0	0	1
81	61	2	17	3	1	1	0	0	0	0	1
82	40	2	13	2	0	0	0	0	0	0	2
83	53	2	41	1	1	1	0	0	1	1	1
84	33	2	19	1	1	1	0	0	0	0	1
85	31	2	73	2	1	1	0	0	1	1	1
86	48	2	91	1	1	1	0	0	0	0	1
87	67	1	24	2	1	1	0	0	0	0	1
88	41	1	10	3	1	1	0	0	0	0	1
89	56	1	152	2	1	1	0	0	0	0	1
90	48	1	43	1	1	1	0	0	1	1	1
91	19	2	21	2	1	1	0	0	1	1	1
92	49	1	39	2	1	1	0	1	1	1	2
93	63	1	34	2	1	1	0	0	1	1	1
94	49	1	32	1	1	1	0	0	1	1	1
95	7	2	32	1	1	1	0	0	1	1	1
96	52	2	21	1	1	1	0	0	0	0	1
97	37	2	38	1	1	1	0	0	1	1	1
98	46	2	44	1	1	1	0	0	1	1	1
99	30	2	28	3	1	1	0	0	0	0	1
100	29	1	30	1	1	1	0	0	1	1	1
101	25	1	52	2	1	1	0	0	1	1	1
102	62	1	25	2	1	1	0	0	0	0	1
103	57	2	14	1	1	1	0	0	0	0	2
104	45	2	30	1	1	1	0	0	1	1	1
105	32	2	12	3	1	1	0	0	0	0	1
106	61	1	14	2	0	1	1	1	0	0	2
107	59	2	16	2	1	1	0	0	0	0	1
108	53	2	43	1	1	1	0	0	1	1	1
109	37	2	20	2	0	0	0	0	0	0	1
110	70	2	42	1	1	1	0	0	1	1	1
111	28	1	35	3	0	0	0	0	0	0	1
112	68	1	21	3	1	1	0	0	0	0	1
113	68	2	10	3	1	0	0	0	0	0	1
114	56	1	55	1	1	1	0	0	1	1	1
115	69	1	22	3	1	1	0	0	0	0	1
116	39	2	18	3	1	1	0	0	0	0	1
117	27	2	17	2	1	1	0	0	0	0	1
118	37	1	24	3	1	1	0	0	0	0	1
119	52	2	16	2	0	0	0	0	0	0	1
120	76	1	24	2	1	1	0	0	1	1	1
121	46	1	37	1	1	1	0	0	0	0	1
122	52	1	17	2	0	0	1	1	0	0	2
123	24	2	17	2	1	1	1	1	0	0	1
124	84	1	16	3	0	0	0	0	0	0	2
125	28	1	23	2	1	1	0	0	0	0	1
126	84	2	20	1	0	0	0	0	0	0	2
127	50	1	26	3	1	1	0	0	0	0	1
128	46	1	27	2	1	1	0	0	1	1	1
129	28	1	38	3	1	1	0	0	0	0	1
130	67	1	14	2	0	0	1	1	0	0	2
131	52	1	17	3	1	1	0	0	0	0	1
132	53	1	18	3	1	1	0	0	0	0	1
133	77	1	14	2	0	0	1	1	0	0	2
134	50	1	20	2	0	0	1	1	0	0	2
135	57	1	18	3	1	1	0	0	0	0	1
136	77	1	20	2	1	1	0	0	0	0	2
137	51	2	22	3	1	1	0	0	0	0	1
138	52	2	33	2	1	1	0	0	0	0	1
139	53	1	28	1	1	1	0	0	0	0	1
140	71	1	20	2	1	0	0	0	0	0	2
141	53	2	19	2	0	0	0	0	0	0	2
142	54	1	7	3	1	1	0	0	0	0	1
143	76	1	20	2	0	0	0	0	0	0	2
144	72	1	20	2	0	0	0	0	0	0	2
145	43	1	19	1	0	0	0	0	0	0	2
146	54	2	27	1	1	1	0	0	1	1	1
147	46	2	18	3	1	1	0	0	0	0	1
148	51	1	20	2	0	0	0	0	0	0	2
149	58	1	37	3	1	1	0	0	1	1	1
150	27	2	42	1	1	1	0	0	1	1	1
151	35	1	31	3	1	1	0	0	0	0	1
152	57	1	15	2	0	0	0	0	0	0	1
153	67	1	12	2	1	1	0	0	0	0	1
154	32	2	23	2	1	1	0	0	1	1	2
155	37	1	23	2	1	1	0	0	0	0	1
156	82	2	19	2	0	0	1	1	0	0	2
157	48	2	26	3	1	1	0	0	0	0	1
158	43	1	18	3	0	0	1	1	0	0	2
159	47	1	27	1	1	1	1	1	0	0	2
160	31	2	16	3	1	1	0	0	0	0	1
161	78	1	20	3	1	1	0	0	0	0	1
162	46	2	20	2	1	1	0	0	0	0	1
163	52	1	28	3	1	1	0	0	0	0	1
164	50	1	19	3	1	1	0	0	0	0	1
165	69	1	25	2	0	0	1	1	0	0	2
166	60	2	20	3	1	1	0	0	0	0	1
167	68	2	38	1	1	1	0	0	1	1	1
168	54	2	37	2	1	1	0	0	0	0	1
169	61	1	19	1	0	0	1	1	0	0	2
170	44	2	25	2	1	1	0	0	1	1	1
171	57	2	25	1	1	1	0	0	1	1	1
172	46	1	16	4	1	1	0	0	1	1	1
173	27	1	24	3	1	1	0	0	1	1	1
174	38	1	33	1	1	1	0	0	1	1	1
175	75	1	17	2	1	1	1	1	0	0	2
176	27	1	35	3	1	1	0	0	0	0	1
177	75	2	23	1	1	1	0	0	0	0	1
178	61	1	12	2	0	0	1	1	0	0	2
179	35	2	20	2	1	1	0	0	0	0	1
180	49	2	23	1	1	1	0	0	1	1	1
181	56	1	31	2	0	1	1	1	0	0	2
182	44	2	40	2	1	1	0	0	0	0	1
183	40	2	36	2	1	1	0	0	0	0	1
184	76	1	30	1	1	1	0	0	0	0	1
185	29	2	22	1	1	1	0	0	0	0	1
186	35	1	20	3	0	0	0	0	0	0	1
187	50	1	16	2	0	0	1	1	0	0	2
188	33	1	31	2	1	1	0	0	0	0	1
189	34	1	27	1	0	0	1	1	0	0	2
190	73	1	11	2	0	0	1	1	0	0	2
191	37	2	51	4	1	1	0	0	1	1	1
192	35	1	26	3	1	1	0	0	0	0	1
193	52	1	13	2	0	0	1	1	0	0	2
194	50	1	17	2	0	0	1	1	0	0	2
195	59	1	29	3	1	1	0	0	0	0	1
196	63	1	28	3	1	1	0	0	1	1	1
197	35	1	54	2	1	1	0	0	0	0	1
198	63	1	19	2	1	1	0	0	0	0	1
199	59	1	18	2	0	0	1	1	0	0	2
